# Supplementary material for: Targeting Pseudomonas aeruginosa in the Sputum of Primary Ciliary Dyskinesia Patients with a Combinatorial Strategy Having Antibacterial and Anti-Virulence Potential
Source: Int J Mol Sci. 2019 Dec 20;21(1):69. doi: 10.3390/ijms21010069 (PMC6981532; doi:10.3390/ijms21010069)
Supplement: Supplementary file 1 [file ijms-21-00069-s001.zip]

Archive with 1 entries (1 files):
- ijms-671161-SI.pdf
